# Supplementary material for: High Growing Temperature Changes Nutritional Value of Broccoli (Brassica oleracea L. convar. botrytis (L.) Alef. var. cymosa Duch.) Seedlings
Source: Foods. 2023 Jan 29;12(3):582. doi: 10.3390/foods12030582 (PMC9914779; doi:10.3390/foods12030582)
Supplement: Supplementary file 1 [file foods-12-00582-s001.zip › Table S2.xlsx]

## Sheet: Table S2
	Chl a	Chl b	Car	Porf	Chl	Chl+Car	Chl a/Chl b	Chl/Chl+Car	Car/Chl+Car	Chl/Car	PROT	GLS	SS	TP	TF	Tflo	TPA	THCA	TA	ABTS	DPPH	FRAP	ß-CAR	Vit C	Kae	Que	SinAc	FerAc	ChlorAc	p-CoAc	Lut	Izo	GA	SA	CA	HaCaT-IC50	HepG2-IC50	HCT116-IC50	H460-IC50	MEF-NR	HaCaT-NR	HepG2-NR	HCT116-NR	H460-NR	As	Ca	Cd	Co	Cr
Chl a	1
Chl b	0.994375	1
Car	-0.99605	-0.996856	1
Porf	0.995024	0.999948	-0.997027	1
Chl	0.996054	0.999851	-0.997489	0.999913	1
Chl+Car	0.997365	0.999315	-0.997525	0.999532	0.999765	1
Chl a/Chl b	-0.998315	-0.997276	0.997573	-0.997578	-0.998211	-0.999127	1
Chl/Chl+Car	0.994045	0.999561	-0.997475	0.999396	0.999429	0.998549	-0.996357	1
Car/Chl+Car	-0.997179	-0.998602	0.999379	-0.998696	-0.999136	-0.999047	0.998457	-0.999003	1
Chl/Car	0.924778	0.88914	-0.915476	0.891256	0.895625	0.902062	-0.915764	0.890628	-0.90838	1
PROT	0.924247	0.925011	-0.912375	0.924303	0.925589	0.922338	-0.914177	0.930089	-0.923269	0.781323	1
GLS	0.983518	0.977635	-0.984037	0.979034	0.979346	0.982417	-0.986245	0.974299	-0.980792	0.933135	0.842689	1
SS	-0.992752	-0.985895	0.988947	-0.985853	-0.987768	-0.989569	0.993769	-0.985629	0.990055	-0.932174	-0.909164	-0.975502	1
TP	-0.9623	-0.945231	0.959354	-0.94484	-0.948734	-0.951359	0.96086	-0.948112	0.957635	-0.954025	-0.873068	-0.941524	0.983273	1
TF	0.88001	0.828591	-0.860343	0.831472	0.837597	0.844788	-0.858834	0.833426	-0.854616	0.966199	0.787871	0.864113	-0.881258	-0.919424	1
Tflo	0.996836	0.994257	-0.993366	0.995245	0.99544	0.996342	-0.995023	0.993237	-0.994801	0.906545	0.924175	0.982949	-0.980935	-0.938395	0.859902	1
TPA	0.990777	0.996465	-0.993435	0.996725	0.996303	0.995094	-0.990812	0.997072	-0.995233	0.879163	0.936521	0.969463	-0.973348	-0.928218	0.82858	0.995144	1
THCA	0.97688	0.985277	-0.976849	0.986304	0.984667	0.984375	-0.978792	0.982195	-0.979355	0.848813	0.904988	0.969941	-0.951059	-0.884784	0.785487	0.989667	0.98947	1
TA	-0.903863	-0.906224	0.890545	-0.908925	-0.90654	-0.909939	0.906309	-0.895972	0.895208	-0.762349	-0.807534	-0.9188	0.87117	0.780578	-0.705331	-0.92626	-0.906997	-0.953194	1
ABTS	-0.98826	-0.984093	0.993085	-0.985032	-0.985529	-0.987169	0.98992	-0.983527	0.989185	-0.937738	-0.864722	-0.995415	0.979793	0.953494	-0.876061	-0.986261	-0.979446	-0.968841	0.893391	1
DPPH	0.992808	0.991585	-0.998375	0.99171	0.992546	0.992991	-0.994933	0.992565	-0.996211	0.929918	0.895215	0.985605	-0.989854	-0.968511	0.871956	0.987069	0.985726	0.965461	-0.873775	-0.995396	1
FRAP	-0.911002	-0.88347	0.905876	-0.883356	-0.888625	-0.889623	0.896835	-0.893329	0.90391	-0.926265	-0.889906	-0.85922	0.920783	0.958716	-0.947806	-0.886868	-0.88373	-0.816686	0.674496	0.891259	-0.913728	1
ß-CAR	-0.745816	-0.794645	0.797889	-0.789903	-0.787303	-0.776926	0.769278	-0.803329	0.791514	-0.628732	-0.686597	-0.733923	0.755899	0.745093	-0.511311	-0.737984	-0.78786	-0.740032	0.549757	0.775789	-0.805116	0.695827	1
Vit C	-0.597338	-0.601924	0.645548	-0.601987	-0.601639	-0.595408	0.593033	-0.618262	0.624862	-0.639079	-0.507288	-0.609441	0.566121	0.598632	-0.623709	-0.600431	-0.631313	-0.574664	0.385824	0.668303	-0.662522	0.682471	0.747575	1
Kae	-0.941254	-0.945652	0.955598	-0.94648	-0.945661	-0.942696	0.936448	-0.951239	0.951224	-0.860634	-0.885163	-0.925679	0.907562	0.874296	-0.827852	-0.951469	-0.964623	-0.944404	0.829711	0.951705	-0.951355	0.879501	0.805568	0.799842	1
Que	-0.992063	-0.987032	0.995876	-0.987633	-0.988608	-0.988946	0.989804	-0.98931	0.993515	-0.933969	-0.908252	-0.979533	0.981463	0.960613	-0.891676	-0.98909	-0.987924	-0.965984	0.870664	0.992921	-0.996063	0.927545	0.785752	0.693157	0.969514	1
SinAc	-0.976721	-0.969067	0.981427	-0.969023	-0.971054	-0.970337	0.971568	-0.974918	0.979293	-0.929619	-0.923584	-0.946694	0.971463	0.968235	-0.905701	-0.967668	-0.971606	-0.931503	0.808295	0.970631	-0.983329	0.964141	0.797893	0.721338	0.963571	0.990967	1
FerAc	-0.995912	-0.992772	0.998841	-0.993141	-0.994045	-0.9949	0.996817	-0.993315	0.997247	-0.932721	-0.900637	-0.987868	0.991345	0.967818	-0.878379	-0.991037	-0.987649	-0.969658	0.884071	0.995938	-0.999464	0.913831	0.786941	0.649003	0.950591	0.99671	0.982569	1
ChlorAc	0.016971	0.002054	0.0554	0.003802	0.00448	0.010639	-0.00397	-0.013711	0.024232	-0.132122	0.178062	-0.051939	-0.012937	0.070328	-0.083042	0.028067	-0.005594	0.05314	-0.221621	0.106633	-0.093912	0.125093	0.434114	0.726153	0.205218	0.100361	0.132699	0.068552	1
p-CoAc	-0.977814	-0.983645	0.988483	-0.984127	-0.983453	-0.983948	0.984677	-0.981977	0.984576	-0.904029	-0.846462	-0.99176	0.968517	0.93114	-0.822464	-0.979116	-0.97746	-0.973572	0.900598	0.99469	-0.989648	0.850332	0.810105	0.661685	0.946114	0.981953	0.952604	0.988569	0.121166	1
Lut	-0.992923	-0.991998	0.995855	-0.992656	-0.992912	-0.994318	0.996098	-0.990399	0.994085	-0.923614	-0.8793	-0.995761	0.986263	0.953023	-0.857191	-0.991253	-0.98523	-0.977834	0.908894	0.997518	-0.995753	0.880633	0.775324	0.624162	0.941438	0.989955	0.96533	0.996829	0.052029	0.995081	1
Izo	-0.447719	-0.482581	0.502352	-0.483645	-0.47729	-0.47655	0.477679	-0.476011	0.479663	-0.441648	-0.151733	-0.578193	0.425774	0.380001	-0.274998	-0.468758	-0.474819	-0.516907	0.494435	0.569185	-0.519895	0.237738	0.612756	0.61632	0.540709	0.497983	0.424438	0.506633	0.581059	0.622668	0.547537	1
GA	-0.996221	-0.987087	0.992256	-0.988417	-0.989332	-0.991008	0.991689	-0.987161	0.991792	-0.932679	-0.913855	-0.984673	0.981075	0.949854	-0.895382	-0.996668	-0.988824	-0.977581	0.90691	0.99033	-0.989083	0.910372	0.727067	0.634802	0.957296	0.994445	0.977383	0.992994	0.013438	0.977083	0.990334	0.469407	1
SA	-0.569588	-0.504226	0.545233	-0.505265	-0.515248	-0.520755	0.537923	-0.518175	0.541946	-0.678745	-0.596818	-0.499775	0.594001	0.696126	-0.825143	-0.528233	-0.505308	-0.413308	0.315293	0.534985	-0.559871	0.818328	0.269971	0.459869	0.522212	0.588626	0.660285	0.564102	0.078548	0.456549	0.512506	-0.144758	0.576288	1
CA	0.893968	0.856028	-0.869471	0.856972	0.862855	0.865839	-0.871879	0.863413	-0.873723	0.894147	0.915915	0.824648	-0.897038	-0.921271	0.945032	0.873674	0.860083	0.804546	-0.701097	-0.846515	0.868702	-0.972051	-0.550231	-0.534841	-0.827173	-0.888815	-0.921833	-0.875945	0.090706	-0.794981	-0.843621	-0.076048	-0.893351	-0.833152	1
HaCaT-IC50	0.91833	0.897223	-0.923912	0.900141	0.90135	0.904265	-0.908495	0.90039	-0.913324	0.936926	0.780686	0.936878	-0.890619	-0.882313	0.914301	0.921863	0.909422	0.894302	-0.811413	-0.950601	0.930707	-0.879483	-0.681074	-0.794913	-0.953218	-0.950323	-0.935302	-0.932534	-0.257063	-0.929413	-0.92831	-0.586457	-0.945599	-0.598708	0.828333	1
HepG2-IC50	-0.269554	-0.266353	0.286467	-0.259807	-0.267064	-0.258652	0.263649	-0.289677	0.28846	-0.296509	-0.427165	-0.14997	0.329824	0.446364	-0.358773	-0.215439	-0.257024	-0.119389	-0.117425	0.223243	-0.302728	0.574284	0.48315	0.378372	0.273639	0.304261	0.422765	0.287693	0.261921	0.188322	0.217547	-0.272839	0.235504	0.637067	-0.507691	-0.178937	1
HCT116-IC50	0.912211	0.946158	-0.940541	0.94343	0.941356	0.934859	-0.927492	0.949676	-0.940117	0.765828	0.859948	0.892704	-0.910246	-0.871901	0.67152	0.911526	0.94165	0.916239	-0.785252	-0.916427	0.937639	-0.807484	-0.941918	-0.676345	-0.915149	-0.92385	-0.917487	-0.929254	-0.180258	-0.938689	-0.924777	-0.562379	-0.895989	-0.373609	0.723712	0.806492	-0.373262	1
H460-IC50	0.227659	0.217351	-0.276721	0.220602	0.219206	0.220311	-0.228599	0.224453	-0.244209	0.393675	-0.019298	0.335556	-0.193958	-0.231807	0.350523	0.238141	0.236975	0.228004	-0.145885	-0.360841	0.307797	-0.258983	-0.369139	-0.795014	-0.433056	-0.330601	-0.314294	-0.295451	-0.84717	-0.362624	-0.301089	-0.762128	-0.285744	-0.14936	0.096151	0.563234	0.080175	0.259633	1
MEF-NR	-0.87525	-0.900801	0.913845	-0.898536	-0.897332	-0.891422	0.888621	-0.907894	0.905173	-0.798988	-0.778037	-0.87503	0.87406	0.86543	-0.711155	-0.870017	-0.89889	-0.859438	0.701012	0.908813	-0.922052	0.826264	0.958745	0.821301	0.92439	0.914465	0.917206	0.909874	0.401172	0.924575	0.900274	0.653686	0.871323	0.432793	-0.703935	-0.857978	0.41163	-0.968464	-0.47012	1
HaCaT-NR	-0.219599	-0.27563	0.249037	-0.272773	-0.266733	-0.267437	0.271033	-0.25623	0.24695	-0.107643	0.007382	-0.321235	0.259227	0.189772	0.109726	-0.220032	-0.218793	-0.282779	0.354093	0.270999	-0.256046	-0.086908	0.375424	-0.117839	0.078229	0.178445	0.090653	0.245599	-0.001043	0.348987	0.30273	0.608474	0.175678	-0.437246	0.171511	-0.058557	-0.306635	-0.363691	-0.009398	0.296423	1
HepG2-NR	0.378811	0.323606	-0.312239	0.331577	0.332841	0.343039	-0.338711	0.314795	-0.324062	0.357312	0.423391	0.354987	-0.308476	-0.23539	0.46078	0.412875	0.361005	0.419733	-0.548516	-0.32028	0.282531	-0.285138	0.26163	0.039451	-0.333526	-0.332632	-0.291568	-0.312753	0.572466	-0.269888	-0.323786	0.160154	-0.419202	-0.292808	0.463322	0.399905	0.368803	0.042581	-0.10345	0.038409	0.351246	1
HCT116-NR	-0.844898	-0.803384	0.818161	-0.803627	-0.810751	-0.813929	0.822576	-0.812035	0.823362	-0.861912	-0.882842	-0.765262	0.86127	0.903421	-0.922237	-0.8156	-0.801617	-0.733486	0.620784	0.789719	-0.820329	0.961097	0.516339	0.479888	0.757597	0.836874	0.882144	0.826614	-0.104599	0.733135	0.788216	-0.01325	0.837307	0.868425	-0.990954	-0.760755	0.589366	-0.675694	-0.030133	0.656177	-0.19839	-0.402318	1
H460-NR	-0.664237	-0.639566	0.671465	-0.642986	-0.644087	-0.65518	0.676684	-0.628923	0.653097	-0.780683	-0.33215	-0.780236	0.678823	0.683567	-0.671414	-0.653957	-0.607108	-0.632449	0.65505	0.747372	-0.698443	0.532261	0.452613	0.464289	0.581458	0.673372	0.609112	0.69716	0.278802	0.748614	0.72895	0.761698	0.67628	0.297255	-0.45043	-0.747576	-0.154942	-0.540443	-0.586046	0.612409	0.510357	-0.14919	0.399556	1
As	-0.995757	-0.993076	0.998936	-0.993281	-0.994275	-0.994873	0.99665	-0.99403	0.997617	-0.930893	-0.905962	-0.984691	0.992276	0.970257	-0.877809	-0.990051	-0.98785	-0.967527	0.878007	0.994097	-0.999522	0.918697	0.792655	0.649685	0.950315	0.99668	0.984847	0.999797	0.068587	0.986443	0.995334	0.496092	0.991837	0.570585	-0.880421	-0.92855	0.30556	-0.932594	-0.28664	0.912391	0.239732	-0.304206	0.832924	0.686339	1
Ca	0.9915	0.984614	-0.990235	0.984886	0.986491	0.988833	-0.993969	0.983506	-0.9893	0.940738	0.882435	0.987051	-0.997365	-0.979631	0.88149	0.981055	0.971242	0.953761	-0.879862	-0.988849	0.993111	-0.907781	-0.759272	-0.586196	-0.911604	-0.983598	-0.967399	-0.994104	-0.025925	-0.980028	-0.992768	-0.483953	-0.982726	-0.573009	0.875225	0.907585	-0.28744	0.909247	0.249012	-0.883213	-0.292104	0.299744	-0.834377	-0.726561	-0.993859	1
Cd	0.971491	0.959135	-0.968763	0.959638	0.961885	0.96613	-0.975575	0.956504	-0.966033	0.950879	0.828858	0.980839	-0.986087	-0.977995	0.88469	0.956098	0.938279	0.92234	-0.860268	-0.976563	0.976527	-0.889258	-0.725825	-0.55403	-0.869644	-0.961478	-0.941186	-0.977291	-0.038844	-0.966275	-0.979078	-0.503001	-0.961257	-0.574884	0.852308	0.894275	-0.263081	0.873265	0.267033	-0.856855	-0.337341	0.27372	-0.81679	-0.786492	-0.976133	0.993179	1
Co	-0.993238	-0.987648	0.99648	-0.987907	-0.989316	-0.990192	0.993108	-0.989304	0.994292	-0.941564	-0.900399	-0.982336	0.991368	0.976227	-0.8929	-0.985525	-0.982284	-0.957944	0.863565	0.993421	-0.998852	0.930721	0.789835	0.664954	0.94988	0.997105	0.988552	0.998842	0.090759	0.982831	0.992417	0.492057	0.990419	0.595995	-0.889605	-0.935639	0.325053	-0.925352	-0.305455	0.913371	0.218917	-0.297848	0.844536	0.693277	0.999176	-0.993263	-0.97741	1
Cr	-0.818592	-0.824433	0.85518	-0.822209	-0.824116	-0.821853	0.830768	-0.832886	0.84107	-0.842282	-0.670356	-0.832751	0.843553	0.884515	-0.764521	-0.793614	-0.807991	-0.747728	0.579478	0.866467	-0.878869	0.847287	0.896983	0.813696	0.834503	0.865151	0.881588	0.864371	0.504235	0.867033	0.848226	0.625386	0.812495	0.552896	-0.706231	-0.835958	0.503897	-0.876403	-0.535881	0.953332	0.273628	0.141112	0.684914	0.700388	0.867215	-0.857477	-0.860011	0.878383	1
Cu	0.946097	0.954928	-0.954142	0.956143	0.954229	0.95629	-0.956978	0.948269	-0.950554	0.861519	0.780488	0.982112	-0.932784	-0.874753	0.75845	0.954116	0.94495	0.965235	-0.935056	-0.969688	0.953172	-0.755527	-0.747824	-0.57257	-0.895164	-0.939171	-0.887281	-0.954062	-0.058212	-0.984147	-0.974387	-0.678726	-0.945728	-0.337708	0.709388	0.891828	-0.024988	0.89576	0.347606	-0.867011	-0.459206	0.304731	-0.636827	-0.79576	-0.949118	0.951359	0.945384	-0.941193	-0.797275
Fe	0.776271	0.824123	-0.801837	0.823647	0.816972	0.813873	-0.803657	0.8136	-0.801294	0.589338	0.627856	0.825107	-0.753724	-0.647906	0.43082	0.801235	0.814526	0.864174	-0.857199	-0.806663	0.791149	-0.479224	-0.752175	-0.437666	-0.753732	-0.762729	-0.688286	-0.78779	-0.037995	-0.860372	-0.825184	-0.753109	-0.76623	0.032852	0.415645	0.675497	0.144549	0.852093	0.255887	-0.784895	-0.66915	0.131137	-0.328644	-0.642314	-0.782372	0.77578	0.75684	-0.761587	-0.641411
Hg	-0.974126	-0.972434	0.985361	-0.972904	-0.973458	-0.974672	0.978858	-0.972734	0.979134	-0.936544	-0.833726	-0.988013	0.971533	0.954618	-0.865226	-0.968634	-0.964435	-0.948068	0.859677	0.995724	-0.991942	0.888051	0.810736	0.701758	0.944243	0.985817	0.966311	0.989709	0.183367	0.993338	0.990494	0.611176	0.974854	0.529871	-0.823149	-0.947217	0.254114	-0.925037	-0.408533	0.932867	0.301773	-0.239194	0.769809	0.770616	0.988176	-0.983563	-0.975833	0.989177	0.906046
K	-0.924742	-0.928885	0.938838	-0.928331	-0.928919	-0.924106	0.917714	-0.938793	0.937004	-0.841666	-0.9239	-0.878309	0.902759	0.890133	-0.829986	-0.925149	-0.946975	-0.901703	0.750326	0.917354	-0.93515	0.926383	0.829386	0.795177	0.979235	0.954281	0.973648	0.932516	0.199477	0.904438	0.909048	0.408332	0.932221	0.608867	-0.875082	-0.906009	0.454626	-0.918313	-0.343425	0.923614	-0.012685	-0.264414	0.826774	0.468836	0.936228	-0.894701	-0.845982	0.938502	0.846744
Mg	0.959694	0.957567	-0.959428	0.958408	0.958652	0.962712	-0.969083	0.951025	-0.957236	0.905546	0.795443	0.986403	-0.965368	-0.929711	0.813156	0.954383	0.936805	0.943853	-0.911453	-0.97179	0.962922	-0.8074	-0.719168	-0.510171	-0.858676	-0.94303	-0.901568	-0.964413	-0.002843	-0.97548	-0.979018	-0.586389	-0.950163	-0.438746	0.771706	0.874639	-0.118483	0.876961	0.267093	-0.843815	-0.450205	0.290587	-0.720208	-0.812655	-0.960997	0.978567	0.984632	-0.956503	-0.815202
Mn	0.979467	0.989508	-0.980146	0.989177	0.988634	0.988943	-0.987968	0.985543	-0.983487	0.860874	0.891805	0.972206	-0.978858	-0.929109	0.7789	0.978296	0.976692	0.976469	-0.921004	-0.967922	0.97447	-0.829809	-0.775227	-0.506492	-0.894181	-0.95877	-0.929225	-0.975878	0.068643	-0.975297	-0.983062	-0.494629	-0.963924	-0.432233	0.806853	0.846341	-0.20761	0.935023	0.149427	-0.869711	-0.393566	0.296185	-0.75662	-0.665451	-0.975515	0.979185	0.962104	-0.966809	-0.793996
Na	-0.983754	-0.986689	0.991403	-0.986577	-0.986966	-0.985039	0.982164	-0.99069	0.990687	-0.896928	-0.932948	-0.957751	0.970073	0.944172	-0.856432	-0.982974	-0.991765	-0.965191	0.85384	0.97799	-0.98825	0.923221	0.821284	0.70678	0.978738	0.993936	0.991382	0.98771	0.102177	0.970872	0.977313	0.472046	0.98397	0.569015	-0.882206	-0.927809	0.349212	-0.947206	-0.298465	0.929359	0.155753	-0.303071	0.830504	0.59865	0.989174	-0.967468	-0.934291	0.987946	0.858986
Ni	-0.982521	-0.981459	0.991682	-0.981082	-0.982385	-0.98251	0.986018	-0.983743	0.988232	-0.932799	-0.880553	-0.975027	0.986607	0.977197	-0.873041	-0.971835	-0.972525	-0.943356	0.837059	0.988816	-0.996879	0.924823	0.829033	0.683439	0.941873	0.990537	0.984414	0.994264	0.144524	0.982591	0.9873	0.522933	0.976413	0.581142	-0.866827	-0.923424	0.357831	-0.941428	-0.326082	0.936958	0.258903	-0.218357	0.825475	0.701999	0.995183	-0.989911	-0.976645	0.996576	0.910727
P	0.986785	0.989764	-0.990845	0.990585	0.990041	0.991238	-0.991507	0.98693	-0.989232	0.9042	0.867591	0.995365	-0.975406	-0.931427	0.829617	0.989551	0.9842	0.985262	-0.926347	-0.994022	0.988832	-0.849615	-0.772194	-0.613529	-0.93984	-0.982335	-0.950281	-0.990227	-0.042016	-0.99659	-0.997817	-0.577636	-0.985343	-0.461679	0.813216	0.922285	-0.163244	0.925018	0.305408	-0.895153	-0.335089	0.334042	-0.751011	-0.732694	-0.987895	0.98408	0.968881	-0.982855	-0.829153
Pb	-0.520742	-0.548306	0.583715	-0.543744	-0.544241	-0.537996	0.54661	-0.559615	0.563851	-0.561528	-0.359589	-0.55412	0.561432	0.624318	-0.452875	-0.490694	-0.524856	-0.453704	0.257451	0.598949	-0.617134	0.580955	0.865759	0.767026	0.585654	0.590301	0.617292	0.59191	0.738825	0.621353	0.575611	0.659605	0.508039	0.324437	-0.376906	-0.570246	0.529387	-0.711988	-0.594938	0.830836	0.353383	0.523783	0.3736	0.554175	0.596471	-0.582773	-0.594406	0.609573	0.909063
Se	-0.964559	-0.966391	0.980446	-0.965709	-0.966834	-0.965305	0.967189	-0.97157	0.975215	-0.917478	-0.874441	-0.952727	0.964677	0.961544	-0.863746	-0.954759	-0.963143	-0.925179	0.795339	0.976322	-0.986688	0.931641	0.862947	0.755748	0.959113	0.985483	0.988149	0.981931	0.229388	0.970159	0.969828	0.535718	0.96249	0.5909	-0.858439	-0.930577	0.406129	-0.949064	-0.384193	0.962027	0.204031	-0.174974	0.816086	0.666072	0.983681	-0.96788	-0.948049	0.986857	0.933414
Sn	-0.858192	-0.825554	0.864158	-0.825968	-0.831499	-0.83396	0.846864	-0.836028	0.853517	-0.941107	-0.762318	-0.84151	0.872136	0.932127	-0.948621	-0.83041	-0.822189	-0.752528	0.603282	0.874699	-0.884043	0.967554	0.69909	0.777636	0.854628	0.896197	0.929374	0.880161	0.330638	0.834618	0.85006	0.379519	0.866903	0.807469	-0.897765	-0.905874	0.537597	-0.763944	-0.465341	0.839964	-0.053881	-0.180198	0.884344	0.651456	0.88285	-0.874298	-0.873706	0.901	0.908619
Tl	0.991659	0.997169	-0.996164	0.996667	0.997036	0.995688	-0.9937	0.998823	-0.997712	0.890882	0.936661	0.966287	-0.986227	-0.955063	0.837487	0.98826	0.994395	0.972781	-0.875494	-0.97926	0.99215	-0.907799	-0.816614	-0.629674	-0.950808	-0.989087	-0.980921	-0.992056	-0.029233	-0.976172	-0.985641	-0.456571	-0.983271	-0.540935	0.874418	0.895527	-0.335632	0.954345	0.218888	-0.915521	-0.236816	0.289705	-0.82775	-0.610778	-0.993663	0.982079	0.954075	-0.989981	-0.845927
Zn	0.226281	0.275068	-0.230434	0.276362	0.26735	0.269771	-0.260945	0.249667	-0.235792	0.04262	0.054399	0.322913	-0.205137	-0.060177	-0.132719	0.264974	0.251627	0.371865	-0.535049	-0.253423	0.211943	0.188736	-0.14509	0.22075	-0.123146	-0.165059	-0.041245	-0.216807	0.303571	-0.326164	-0.290057	-0.535779	-0.210493	0.560977	-0.179043	0.093908	0.684487	0.262384	-0.064616	-0.139375	-0.826369	0.134162	0.257063	-0.407351	-0.204994	0.236715	0.251059	-0.172989	0.002728
[truncated: 14 more columns]
